# Supplementary material for: Subcutaneous Immunotherapy with Mannan-Conjugated Birch Pollen Allergoids in a Pre- and Co-Seasonal Treatment Regimen: An Exploratory Post Hoc Subgroup Analysis of Safety and Tolerability
Source: J Clin Med. 2026 Jul 15;15(14):5532. doi: 10.3390/jcm15145532 (PMC13412818; doi:10.3390/jcm15145532)
Supplement: Supplementary file 1 [file jcm-15-05532-s001.zip]

Archive with 1 entries (1 files):
- jcm-4355624-supplementary.pdf
